# Supplementary material for: Glycoprotein Acetyls Is a Novel Biomarker Predicting Cardiovascular Complications in Rheumatoid Arthritis
Source: Int J Mol Sci. 2024 May 30;25(11):5981. doi: 10.3390/ijms25115981 (PMC11173129; doi:10.3390/ijms25115981)
Supplement: Supplementary file 1 [file ijms-25-05981-s001.zip]

Archive with 1 entries (1 files):
- ijms-3014579-supplementary.pdf
